# Supplementary material for: Comparative Analysis of Proteomic Characteristics in Seminal Plasma Between Horses and Donkeys
Source: Animals (Basel). 2025 May 23;15(11):1532. doi: 10.3390/ani15111532 (PMC12153549; doi:10.3390/ani15111532)
Supplement: Supplementary file 1 [file animals-15-01532-s001.zip › Table S1. Gray values of western blot.xls]

## Sheet: GPX5
GPX5	Area	Mean	Min	Max	IntDen	RawIntDen		GPX5/TUBB
1	12784	44.279	0	96	566059	566059		0.555535
2	11968	32.199	0	102	385363	385363		0.426959
3	13376	33.47	0	94	447699	447699		0.406659
4	14432	25.679	0	80	370598	370598		0.325893
5	14144	13.599	0	42	192339	192339		0.242334
6	11696	15.107	0	38	176691	176691		0.202726
7	8400	16.806	0	38	141169	141169		0.153329
8	11520	11.789	0	44	135810	135810		0.112266
TUBB	Area	Mean	Min	Max	IntDen	RawIntDen
1	10240	99.506	0	161	1018944	1018944
2	11008	81.993	0	163	902577	902577
3	15488	71.082	0	153	1100920	1100920
4	12480	91.12	0	180	1137176	1137176
5	12512	63.435	0	172	793693	793693
6	13776	63.268	0	168	871577	871577
7	12800	71.929	0	138	920694	920694
8	18144	66.673	0	151	1209720	1209720

## Sheet: SERPINE2
SERPINE2	Area	Mean	Min	Max	IntDen	RawIntDen		SERPINE2/TUBB
1	2432	22.301	0	69	54235	54235		0.139116
2	2368	17.922	0	51	42440	42440		0.106751
3	1824	38.803	4	93	70776	70776		0.105245
4	2400	18.205	0	51	43692	43692		0.0623778
5	1496	7.399	0	19	11069	11069		0.031904
6	1920	6.638	0	19	12745	12745		0.0656925
7	1976	5.226	0	15	10327	10327		0.0333508
8	2184	6.634	0	17	14489	14489		0.0551693
TUBB	Area	Mean	Min	Max	IntDen	RawIntDen
1	6048	64.46	0	198	389855	389855
2	5920	67.156	0	188	397562	397562
3	6688	100.551	0	196	672486	672486
4	5760	121.604	1	195	700441	700441
5	5760	60.234	1	158	346947	346947
6	7296	26.591	0	89	194010	194010
7	7680	40.319	0	131	309648	309648
8	10240	25.647	0	137	262628	262628

## Sheet: FOLR2
FOLR2	Area	Mean	Min	Max	IntDen	RawIntDen		FOLR2/TUBB
1	0.024	130.211	3	204	3.125	1125024		0.809762
2	0.027	118.857	0	184	3.212	1156243		1.08664
3	0.028	54.277	0	161	1.544	555796		0.855137
4	0.03	48.806	0	163	1.475	531014		1.16966
5	0.021	18.218	0	52	0.374	134670		0.343313
6	0.02	19.192	0	62	0.389	140024		0.265707
7	0.013	21.947	0	72	0.29	104292		0.248893
8	0.012	17.499	0	47	0.205	73915		0.200888
TUBB	Area	Mean	Min	Max	IntDen	RawIntDen
1	9720	142.934	0	208	1389326	1389326
2	6552	162.402	3	206	1064052	1064052
3	8640	75.226	0	127	649950	649950
4	7920	57.322	0	131	453990	453990
5	8928	43.936	0	85	392266	392266
6	9360	56.302	0	118	526986	526986
7	9108	46.006	0	85	419024	419024
8	7776	47.318	0	111	367942	367942

## Sheet: ACACA
ACACA	Area	Mean	Min	Max	IntDen	RawIntDen		ACACA/TUBB
1	15444	57.182	0	190	883120	883120		0.71858
2	15264	55.079	0	201	840733	840733		0.771767
3	11280	27.012	0	81	304692	304692		0.44817
4	14144	22.225	0	81	314354	314354		0.32832
5	17136	32.287	0	98	583274	583274		0.572137
6	12288	43.405	0	162	533357	533357		1.12178
7	20352	66.853	0	169	1360599	1360599		1.4154
8	19440	67.275	0	162	1307825	1307825		1.27096
TUBB	Area	Mean	Min	Max	IntDen	RawIntDen
1	14080	87.285	0	169	1228979	1228979
2	16896	64.474	0	168	1089361	1089361
3	12672	53.65	0	166	679858	679858
4	12960	73.878	0	174	957462	957462
5	24624	59.27	0	178	1019466	1019466
6	12800	37.145	0	177	475458	475458
7	12672	75.859	0	194	961283	961283
8	12960	79.399	0	203	1029009	1029009
